# Supplementary material for: Denitrification of Permeable Sand Sediment in a Headwater River Is Mainly Influenced by Water Chemistry, Rather Than Sediment Particle Size and Heterogeneity
Source: Microorganisms. 2021 Oct 22;9(11):2202. doi: 10.3390/microorganisms9112202 (PMC8624688; doi:10.3390/microorganisms9112202)
Supplement: Supplementary file 1 [file microorganisms-09-02202-s001.zip]

Archive with 1 entries (1 files):
- microorganisms-1379821-supplementary.pdf
